# Supplementary material for: Anagnorisma chamrani sp. n. (Lepidoptera, Noctuidae) from Iran
Source: Zookeys. 2013 Jul 15;(317):17–25. doi: 10.3897/zookeys.317.5515 (PMC3744136; doi:10.3897/zookeys.317.5515)
Supplement: XML Treatment for Anagnorisma chamrani [file zookeys.317.5515-treatment1.xml]

<!DOCTYPE tp:taxon-treatment
  PUBLIC "-//TaxonX//DTD Taxonomic Treatment Publishing DTD v0 20100105//EN" "tax-treatment-NSO.dtd">
<tp:taxon-treatment xmlns:tp="http://www.plazi.org/taxpub"><tp:treatment-meta><mixed-citation publication-type="journal"><person-group><name><surname>Gyulai</surname><given-names>Peter</given-names></name><name><surname>Rabieh</surname><given-names>Mohammad Mahdi</given-names></name><name><surname>Seraj</surname><given-names>Ali Asghar</given-names></name><name><surname>Ronkay</surname><given-names>Laslo</given-names></name><name><surname>Esfandiari</surname><given-names>Mehdi</given-names></name></person-group><article-title><italic>Anagnorisma chamrani</italic> sp. n. (Lepidoptera, Noctuidae) from Iran</article-title><source>Zookeys</source><day>15</day><month>7</month><year>2013</year><volume>2013</volume><issue>317</issue><fpage>17</fpage><lpage>25</lpage><pub-id pub-id-type="doi">10.3897/zookeys.317.5515</pub-id></mixed-citation></tp:treatment-meta><tp:nomenclature><tp:taxon-name>
                            <tp:taxon-name-part taxon-name-part-type="genus">Anagnorisma</tp:taxon-name-part>
                            <tp:taxon-name-part taxon-name-part-type="species">chamrani</tp:taxon-name-part>
                            <object-id xmlns:xlink="http://www.w3.org/1999/xlink" xlink:type="simple">urn:lsid:zoobank.org:act:B912288F-2152-4743-B131-AAA3C08F7D48</object-id>
                            <object-id xmlns:xlink="http://www.w3.org/1999/xlink" xlink:type="simple">http://species-id.net/wiki/Anagnorisma_chamrani</object-id>
                        </tp:taxon-name><tp:taxon-authority>Gyulai, Rabieh &amp; Ronkay</tp:taxon-authority><tp:taxon-status xmlns:xlink="http://www.w3.org/1999/xlink" xlink:type="simple">sp. n.</tp:taxon-status><xref ref-type="fig" rid="F3">Figs 3</xref><xref ref-type="fig" rid="F4">, 4</xref><xref ref-type="fig" rid="F8">, 8</xref><xref ref-type="fig" rid="F9">–</xref><xref ref-type="fig" rid="F10">10</xref></tp:nomenclature><tp:treatment-sec sec-type="Type material"><title>Type material.</title><p><bold>Holotype.</bold> female, Iran, prov. Khorasan-e-Razavi, Binaloud, 2507 m, <named-content xmlns:xlink="http://www.w3.org/1999/xlink" content-type="dwc:verbatimCoordinates" xlink:type="simple">36°28'56"N, 59°46'17"E</named-content>, 10.IX.2012; slide No. 3145 PGY. The holotype is deposited in the collection of P. Gyulai, later to be deposited in the Hungarian Natural History Museum, Budapest, Hungary</p></tp:treatment-sec><tp:treatment-sec sec-type="Paratype"><title>Paratype.</title><p>Male, with the same data as the holotype; slide No. 3144 PGY (coll. P. Gyulai, Miskolc).</p></tp:treatment-sec><tp:treatment-sec sec-type="Diagnosis"><title>Diagnosis.</title><!--PageBreak--><p><!--PageBreak--><italic><tp:taxon-name>Anagnorisma chamrani</tp:taxon-name></italic> is the sister species of <italic><tp:taxon-name>Anagnorisma eucratides</tp:taxon-name></italic> (Boursin, 1957), which is only known from eastern Afghanistan at altitudes of 2050 to 2450 m of the Hindu Kush Mountains.The main external differential features, in comparison with <italic><tp:taxon-name>Anagnorisma eucratides</tp:taxon-name></italic> (<xref ref-type="fig" rid="F1">Figs 1</xref>, <xref ref-type="fig" rid="F2">2</xref>), are the following: thoracic pubescence, ground colour of forewing and filling of stigmata more unicolorous, not brownish red as in <italic><tp:taxon-name>Anagnorisma eucratides</tp:taxon-name></italic>; antemedial line oblique, somewhat zigzagged; postmedial line more crenellate, both of them have a finer black-marked definition; subterminal line less wavy; hindwing darker greyish; cilia pale pinkish. The new species is also similar to the Pakistani <italic><tp:taxon-name>Anagnorisma goniophora</tp:taxon-name></italic>, but the antemedial line is more zigzagged, the postmedial line is less evenly arched, being terminally oblique and not perpendicular to the inner edge of the forewing, the subterminal line is more wavy in the upper half and more conspicuously ochreous. The two other members of <italic><tp:taxon-name>Anagnorisma</tp:taxon-name></italic> are less similar to the new species; <italic><tp:taxon-name>Anagnorisma chamrani</tp:taxon-name></italic> differs from <italic><tp:taxon-name>Anagnorisma glareomima</tp:taxon-name></italic> by its darker and more elongated wings, larger stigmata and the different configuration of the stigmata and the black intermaculation; finally, it cannot be confused with the conpicuously different, orange-brown coloured <italic><tp:taxon-name>Anagnorisma zakaria</tp:taxon-name></italic>. Wingspan 34–35 mm.The configuration of the genitalia of both sexes indicates the close relationship between <italic><tp:taxon-name>Anagnorisma eucratides</tp:taxon-name></italic> and <italic><tp:taxon-name>Anagnorisma chamrani</tp:taxon-name></italic>. In the male genitalia (<xref ref-type="fig" rid="F6">Figs 6</xref>, <xref ref-type="fig" rid="F7">7</xref>, <xref ref-type="fig" rid="F9">9</xref>, <xref ref-type="fig" rid="F10">10</xref>), the dorsal costa of the valva of <italic><tp:taxon-name>Anagnorisma chamrani</tp:taxon-name></italic> is more extended medially, so the costal and dorsal margins are less parallel than in <italic><tp:taxon-name>Anagnorisma eucratides</tp:taxon-name></italic>; the valval apex is evenly rounded, more prominent dorsally than ventrally (it is the opposite in <italic><tp:taxon-name>Anagnorisma eucratides</tp:taxon-name></italic>); the apical lobe and the ventral extension are smaller; the vinculum is somewhat longer; the aedeagus is slightly curved ventrad; the dorsal and ventral carinal plates are narrow, crest-like, long and strongly sclerotised, the ventral plate terminates in an obtuse, small peak (the ventro-lateral carinal plate of <italic><tp:taxon-name>Anagnorisma eucratides</tp:taxon-name></italic> is markedly stronger, bearing a conspicuous, strong thorn).</p><p>The male genitalia of <!--PageBreak--><!--PageBreak--><italic><tp:taxon-name>Anagnorisma chamrani</tp:taxon-name></italic> are strikingly dissimilar from those of the externally similar <italic><tp:taxon-name>Anagnorisma goniophora</tp:taxon-name></italic>, especially the broader valvaof <italic><tp:taxon-name>Anagnorisma chamrani</tp:taxon-name></italic>, particularly its distal <!--PageBreak-->part and the assemblage of the valval apex; the much longer, arched harpe and the longer, crest-like carinal plates. The diagnostic features, in comparison with <italic><tp:taxon-name>Anagnorisma zakaria</tp:taxon-name></italic>, are the much longer, arched harpe, the considerably shorter (about half as long) ventral valval extension and the longer and not extended, crest-like ventral carinal plate in <italic><tp:taxon-name>Anagnorisma chamrani</tp:taxon-name></italic>.</p><p>In the female genitalia, <italic><tp:taxon-name>Anagnorisma chamrani</tp:taxon-name></italic> (<xref ref-type="fig" rid="F8">Fig. 8</xref>) differs from <italic><tp:taxon-name>Anagnorisma eucratides</tp:taxon-name></italic> by its narrower but higher, more sclerotised, asymmetrically subquadrangular antrum with U-shaped postero-medial incision; longer ductus bursae with less elbow-like lateral projection and the almost twice as long, more prominent, conical appendix bursae. Comparing with <italic><tp:taxon-name>Anagnorisma glareomima</tp:taxon-name></italic> and <italic><tp:taxon-name>Anagnorisma zakaria</tp:taxon-name></italic>, the most conspicuous difference is the shape of ductus bursae: <italic><tp:taxon-name>Anagnorisma chamrani</tp:taxon-name></italic> has an almost evenly-broad ductus bursae with an asymmetrical medial constriction in one side and elbow-like lateral projection on the opposite side, whereas the two other species have a funnel-like ductus bursae.</p><fig id="F1" position="float" orientation="portrait"><label>Figure 1.</label><caption><p><italic><tp:taxon-name>Anagnorisma eucratides</tp:taxon-name></italic> female, HT.</p></caption><graphic xmlns:xlink="http://www.w3.org/1999/xlink" xlink:href="ZooKeys-317-017-g001.jpg" position="float" orientation="portrait" xlink:type="simple"/></fig><fig id="F2" position="float" orientation="portrait"><label>Figure 2.</label><caption><p><italic><tp:taxon-name>Anagnorisma eucratides</tp:taxon-name></italic> female, HT labels.</p></caption><graphic xmlns:xlink="http://www.w3.org/1999/xlink" xlink:href="ZooKeys-317-017-g002.jpg" position="float" orientation="portrait" xlink:type="simple"/></fig><fig id="F3" position="float" orientation="portrait"><label>Figure 3.</label><caption><p><italic><tp:taxon-name>Anagnorisma chamrani</tp:taxon-name></italic> female, HT.</p></caption><graphic xmlns:xlink="http://www.w3.org/1999/xlink" xlink:href="ZooKeys-317-017-g003.jpg" position="float" orientation="portrait" xlink:type="simple"/></fig><fig id="F4" position="float" orientation="portrait"><label>Figure 4.</label><caption><p><italic><tp:taxon-name>Anagnorisma chamrani</tp:taxon-name></italic> male, PT.</p></caption><graphic xmlns:xlink="http://www.w3.org/1999/xlink" xlink:href="ZooKeys-317-017-g004.jpg" position="float" orientation="portrait" xlink:type="simple"/></fig><fig id="F5" position="float" orientation="portrait"><label>Figure 5.</label><caption><p><italic><tp:taxon-name>Anagnorisma eucratides</tp:taxon-name></italic> female genitalia ZSM N4212 HT.</p></caption><graphic xmlns:xlink="http://www.w3.org/1999/xlink" xlink:href="ZooKeys-317-017-g005.jpg" position="float" orientation="portrait" xlink:type="simple"/></fig><fig id="F6" position="float" orientation="portrait"><label>Figure 6.</label><caption><p><italic><tp:taxon-name>Anagnorisma eucratides</tp:taxon-name></italic> male genitalia, clasping apparatus PT.</p></caption><graphic xmlns:xlink="http://www.w3.org/1999/xlink" xlink:href="ZooKeys-317-017-g006.jpg" position="float" orientation="portrait" xlink:type="simple"/></fig><fig id="F7" position="float" orientation="portrait"><label>Figure 7.</label><caption><p><italic><tp:taxon-name>Anagnorisma eucratides</tp:taxon-name></italic> male genitalia, aedeagus PT.</p></caption><graphic xmlns:xlink="http://www.w3.org/1999/xlink" xlink:href="ZooKeys-317-017-g007.jpg" position="float" orientation="portrait" xlink:type="simple"/></fig><fig id="F8" position="float" orientation="portrait"><label>Figure 8.</label><caption><p><italic><tp:taxon-name>Anagnorisma chamrani</tp:taxon-name></italic> female genitalia, HT.</p></caption><graphic xmlns:xlink="http://www.w3.org/1999/xlink" xlink:href="ZooKeys-317-017-g008.jpg" position="float" orientation="portrait" xlink:type="simple"/></fig><fig id="F9" position="float" orientation="portrait"><label>Figure 9.</label><caption><p><italic><tp:taxon-name>Anagnorisma chamrani</tp:taxon-name></italic> male genitalia clasping apparatus PT.</p></caption><graphic xmlns:xlink="http://www.w3.org/1999/xlink" xlink:href="ZooKeys-317-017-g009.jpg" position="float" orientation="portrait" xlink:type="simple"/></fig><fig id="F10" position="float" orientation="portrait"><label>Figure 10.</label><caption><p><italic><tp:taxon-name>Anagnorisma chamrani</tp:taxon-name></italic> male genitalia aedeagus PT.</p></caption><graphic xmlns:xlink="http://www.w3.org/1999/xlink" xlink:href="ZooKeys-317-017-g010.jpg" position="float" orientation="portrait" xlink:type="simple"/></fig></tp:treatment-sec><tp:treatment-sec sec-type="Distribution"><title>Distribution.</title><p>The new species is known only from the type locality, the higher Binaloud Mountains (<xref ref-type="fig" rid="F11">Fig. 11</xref>). The dominant species in the vegetation of the habitat are Mountain Sainfoin, Wild almond (<italic><tp:taxon-name>Amygdalus scoparia</tp:taxon-name></italic>), Downy brome (<italic><tp:taxon-name>Bromus tectorum</tp:taxon-name></italic>); the other mentionable plants are <italic><tp:taxon-name>Bromus</tp:taxon-name></italic>, <italic><tp:taxon-name>Artemisia</tp:taxon-name></italic> and <italic><tp:taxon-name>Astragalus</tp:taxon-name></italic> spp. The adults were attracted to light early on a cold night in September. The early stages are unknown.</p><fig id="F11" position="float" orientation="portrait"><label>Figure 11.</label><caption><p>Habitat of the type locality of the new species.</p></caption><graphic xmlns:xlink="http://www.w3.org/1999/xlink" xlink:href="ZooKeys-317-017-g011.jpg" position="float" orientation="portrait" xlink:type="simple"/></fig></tp:treatment-sec><tp:treatment-sec sec-type="Etymology"><title>Etymology.</title><p>The new species is named in honour of the martyr Dr. Mostafa Chamran (1932–1981). In 1982 the Jundi Shapur University was renamed to Shahid Chamran University after the martyrdom of Dr. Chamran, an outstanding Iranian warrior in the 8 years Iran–Iraq war. The university was closed in those days due to the war conditions in the area.</p><!--PageBreak--><!--PageBreak--></tp:treatment-sec></tp:taxon-treatment>
